# Supplementary material for: The Role of Raf Kinase Inhibitor Protein (RKIP) in HER2+ Breast Cancer Immune Evasion
Source: Cells. 2026 Feb 8;15(4):319. doi: 10.3390/cells15040319 (PMC12939971; doi:10.3390/cells15040319)
Supplement: Supplementary file 1 [file cells-15-00319-s001.zip]

Archive with 1 entries (1 files):
- cells-4015536-supplementary.pdf
